# Supplementary material for: Sweet tooth: Elephants detect fruit sugar levels based on scent alone
Source: Ecol Evol. 2020 Sep 11;10(20):11399–407. doi: 10.1002/ece3.6777 (PMC7593167; doi:10.1002/ece3.6777)
Supplement: Supplementary file 1 — Table S1‐S2 [file ECE3-10-11399-s001.xlsx]

## Sheet: Tab S1 - chemistry
Tab. S1: Raw data - fruit scent and sugar content. Samples that share a number under "vial" were paired in the behavioral test.
Perc.sugar - percentage sugar. Amounts of VOCs are given in peak area unit.
total.et-ac.µg, total.ethanol.µg: total amount of ethyl acetate and ethanol estimated based on calibration curves.
Sample	vial	perc.sugar	total.et-ac.µg	total.esters.area	total.ethanol.µg	comp10~Butanoic acid, 3-methyl-, ethyl ester	comp102~Benzonitrile	comp103~Unknown ethyl ester	comp107~Unknown alkene or alcohol	comp109~2,2,4,4-Tetramethyloctane	comp110~Unknown	comp111~Unknown branched alkane	comp112~2-Butenoic acid, 3-methyl-, ethyl ester	comp113~Unknown branched alkane	comp114~Unknown C13H20O	comp115~Unknown sesquiterpene	comp116~Pentanoic acid, phenylmethyl ester or Butanoic acid, 3-methyl-, phenylmethyl ester	comp117~Octanoic acid, phenylmethyl ester	comp118~3-Cyclopentylpropionic acid, benzyl ester	comp119~Methyl stearate	comp120~1-Propanol	comp121~Ethylbenzene	comp122~Unknown xylene	comp123~Unknown xylene	comp124~Unknown xylene	comp125~Unknown sesquiterpene	comp126~Unknown sesquiterpene	comp127~Z-<<BETA>>-Caryophyllene or Isocaryophyllene	comp128~Unknown sesquiterpene	comp129~Unknown sesquiterpene	comp13~Limonene	comp130~Unknown sesquiterpene	comp131~Unknown sesquiterpene	comp132~Butanoic acid, methyl ester	comp133~Methacrylic acid, ethyl ester	comp134~Unknown sesquiterpene	comp135~Cadinene	comp136~Propanoic acid, phenylmethyl ester	comp137~Calamenene	comp139~Isobutyl isovalerate	comp14~Hexanoic acid, ethyl ester	comp140~Benzoic acid, methylpropyl ester (unknown methyl location)	comp141~Unknown dodecenol	comp142~1-Butanol, 3-methyl-	comp143~2-Propanone, 1-hydroxy-	comp145~Heptane, 2,2,4,6,6-pentamethyl-	comp146~Octanoic acid, ethyl ester	comp148~2(5H)-Furanone	comp149~2-Cyclopenten-1-one, 2-hydroxy-
EL-40	10A	19.37	7.03437	101935637	95.7672	28268291	219861	0	1720960	1124572	432587	505959	0	0	0	0	0	0	0	0	0	0	0	119842	0	0	0	0	0	0	0	0	0	0	0	0	0	0	0	0	4722256	0	0	0	0	5265335	0	0	0
EL-41	10B	12.56	31.1924	246551808	129.352	32516996	427350	0	3736950	809102	306439	391178	0	0	302833	0	715242	0	0	743512	0	574402	179937	440004	392054	0	0	0	0	0	0	0	0	288085	0	0	0	487970	0	0	12966962	0	0	0	0	3829783	0	0	0
EL-44	11A	25.65	41.6984	302749591	206.586	93089567	0	615374	0	2196367	258873	329620	664196	0	0	0	364420	0	0	0	0	589985	0	387964	244206	0	0	0	0	0	0	0	0	0	551148	0	0	342585	0	0	5803569	0	0	0	0	6567444	0	0	0
EL-45	11B	26.17	37.8628	279526105	142.476	57052257	401017	350368	0	947489	380702	397053	521478	0	784358	0	312816	352779	0	0	0	0	0	176968	0	0	0	0	0	0	0	0	0	0	282056	0	0	744054	0	0	8934576	0	0	0	0	4221555	1600250	0	0
EL-48	12A	20.42	150.622	501124845	161.961	123072867	384025	403540	0	0	0	0	919891	0	0	0	355238	0	0	0	0	0	0	0	0	0	0	0	0	0	248592	0	0	395769	479110	0	0	457329	0	0	10591332	0	0	0	0	1223649	0	670295	665010
EL-49	12B	23.29	23.3486	266249485	138.254	75545071	680729	474473	0	0	0	0	594254	0	0	0	463784	0	0	506630	0	0	0	0	0	0	0	0	0	0	922131	0	0	0	476898	0	0	405219	0	0	6401597	0	0	0	1308202	862843	0	0	0
EL-53	13A	21.2	124.084	415706731	185.39	69336937	320034	442196	0	0	0	0	494228	0	0	0	0	0	0	0	0	0	0	0	0	0	0	0	0	0	789127	0	0	308033	537774	0	0	317318	0	0	14475509	0	0	0	968590	0	0	0	0
EL-54	13B	17.14	96.3999	465188111	204.937	94186009	778339	756408	0	0	0	0	791110	0	0	0	433105	0	0	0	0	0	0	0	0	0	0	0	0	0	0	0	0	0	0	0	0	443218	0	0	19775933	0	0	0	949379	0	0	0	0
EL-55	14A	6.94	11.4192	129303101	114.577	32195712	0	0	0	0	0	0	0	0	0	0	0	0	0	0	0	144358	0	172126	0	0	0	0	0	0	0	0	0	0	0	0	0	0	0	0	5886751	0	0	0	151931	0	0	0	0
EL-56	14B	16.88	239.919	453041626	118.786	76537099	0	198911	1524828	0	0	0	418345	0	0	18463357	0	0	0	0	0	0	0	0	0	9057777	5819415	15550077	0	222707050	632379	66297398	0	351931	0	26717481	40242278	0	13008040	0	9843059	0	0	0	0	0	0	0	0
EL-62	15A	17.01	34.6696	261206930	109.542	52778566	336263	0	0	0	0	0	0	0	0	0	0	528564	343071	0	0	108336	0	88622	0	0	0	0	0	0	771048	0	0	0	0	0	0	0	0	0	7797730	0	0	0	292943	0	0	0	0
EL-63	15B	15.67	230.792	561382924	188.042	88395038	0	309717	761666	0	0	1188785	402540	0	0	0	0	0	0	920363	830141	1148712	0	1198317	487118	0	0	0	0	0	0	0	816181	531432	0	0	0	0	0	0	8913333	0	1051881	0	742390	0	0	0	0
EL-64	16A	6.94	124.31	390713899	124.348	57614589	755238	435226	2657664	0	0	0	389988	0	0	0	0	0	0	1957337	0	69918	0	137745	0	0	0	0	0	0	0	0	0	0	0	1290284	0	0	152270	0	11733893	0	0	0	0	0	0	0	0
EL-65	16B	14.39	249.291	897465716	159.039	176264654	0	543479	0	0	0	0	1266351	0	0	0	0	0	0	0	0	0	0	0	0	0	0	0	0	0	0	0	0	457994	3550174	0	0	0	0	0	22302118	0	0	0	0	0	0	0	0
EL-66	17A	13.62	161.73	520995078	211.808	115641350	846713	577318	0	0	0	1738720	0	0	0	0	0	0	0	0	616782	0	0	103017	0	724259	1110265	0	0	525550	850452	0	0	271137	314566	0	0	0	195455	0	13836115	0	0	0	0	0	0	0	0
EL-67	17B	16.31	110.449	408222722	84.123	69742227	588293	310998	0	0	0	0	372603	0	0	0	0	407399	221874	0	0	0	0	0	0	0	0	0	0	0	0	0	0	214649	0	0	0	0	0	0	19521384	0	942721	0	0	0	0	0	0
EL-68	18A	5.65	231.582	462323957	148.933	82716933	202063	472417	0	0	0	0	0	526615	0	0	316182	0	0	0	265229	0	0	0	0	0	0	0	0	0	0	0	0	0	488034	0	0	0	0	0	9524697	0	0	0	0	0	0	0	0
EL-69	18B	11.43	230.814	626328705	178.79	132501483	231520	520552	0	0	0	0	653301	0	0	0	0	267988	0	0	0	0	0	86086	0	0	0	0	0	0	0	0	0	321931	685044	0	0	318895	0	0	30787967	0	0	0	241622	0	0	0	0
EL-70	19A	3.98	242.946	837981909	60.523	153439763	1771191	875575	0	0	0	1485428	1065252	0	0	0	0	0	0	0	0	1310863	0	1388665	587845	0	0	0	0	0	0	0	0	685050	1643305	0	0	0	0	0	18852400	0	951251	0	0	0	0	0	0
EL-71	19B	4.88	233.49	542293420	165.261	78258631	292039	424379	0	0	0	0	533670	0	0	0	0	0	0	0	0	0	0	0	0	0	0	0	0	0	0	0	0	303985	1701270	0	0	0	0	0	13728012	0	0	0	0	0	0	0	0
EL-1	1A	13.48	79.3339	324488662	78.1062	62861452	339784	482746	0	0	0	0	553984	0	0	0	0	0	0	0	0	0	0	0	0	0	0	0	0	0	0	0	0	0	290043	0	0	0	0	0	9326766	0	0	0	409361	0	0	0	0
EL-2	1B	18.19	72.149	300482492	115.191	45481226	721211	0	0	0	0	8389108	0	0	0	0	0	0	0	0	0	261464	0	195500	0	0	0	0	0	0	2508329	0	0	0	0	0	0	0	0	0	15600116	0	0	0	0	0	0	0	0
EL-72	20A	10.66	236.048	682598005	147.024	115592237	0	835636	0	0	0	0	808334	0	0	0	0	502607	230675	0	0	0	0	0	0	0	0	0	0	0	0	0	0	300305	1651965	0	0	477174	0	0	23267733	0	0	0	0	0	0	0	0
EL-73	20B	13.1	233.81	547951890	167.915	112293508	0	871549	0	0	0	0	1002203	0	0	0	0	0	0	0	0	0	0	0	0	0	0	0	0	0	0	0	0	291426	1670042	0	0	0	0	0	6763965	0	0	0	192839	0	0	0	0
EL-5	2A	15.18	58.0374	269312314	77.7192	40976338	263885	0	0	0	0	0	0	0	0	0	0	0	0	0	0	0	0	0	0	0	0	0	0	0	0	0	0	0	0	0	0	0	0	0	11509851	0	0	0	0	827210	0	0	0
EL-7	2B	20.42	140.08	429852418	144.184	48414166	501686	0	0	0	0	0	0	0	0	0	0	0	0	0	0	0	0	0	0	0	0	0	0	0	0	0	0	215427	370056	0	0	0	0	0	17408484	0	0	0	0	0	0	0	0
EL-11	3B	29.58	17.738	194947136	82.4291	46190396	339121	0	1235920	427600	0	0	0	1390948	0	0	0	0	0	0	0	0	0	0	0	0	0	0	0	0	0	0	0	0	0	0	0	0	0	0	16288944	0	0	0	0	1608675	0	0	0
EL-14	4A	14.92	10.8164	223634250	25.7989	40368493	604646	0	0	1355033	478625	436618	574960	1190685	697070	1860747	736616	1667776	1357027	604953	0	321133	0	0	189109	0	0	0	0	0	0	0	0	0	0	0	0	421465	0	0	4552204	0	1735373	0	0	5257141	0	0	0
EL-15	4B	15.05	24.161	199177891	128.791	38087185	0	0	0	454954	0	0	0	0	421213	0	0	0	0	0	0	0	0	0	0	0	0	0	0	0	0	0	0	0	0	0	0	0	0	0	8772560	0	0	0	0	2098721	0	0	0
EL-18	5A	10.34	214.329	431165848	222.537	64914374	227010	0	0	1627733	398488	532261	0	0	489476	0	0	0	0	0	803416	2673531	425917	1279356	1534429	993135	2357004	2459232	1441716	1858360	0	2052251	0	0	358350	0	0	0	382969	0	17847988	0	0	0	0	4277401	0	0	0
EL-19	5B	17.93	6.58592	88478811	83.7396	21850267	0	0	961625	417358	0	0	0	0	452684	0	579435	0	0	853818	0	1296488	0	916039	483422	0	0	0	0	0	0	0	1703838	0	0	0	0	0	0	0	7108509	0	0	0	557186	2342141	0	0	0
EL-23	6A	17.01	28.2253	216903744	51.8726	10090186	648456	0	5293921	1127893	433271	390828	0	0	0	0	0	311248	0	3573778	0	0	0	0	0	0	0	0	0	0	0	0	0	0	0	0	0	467252	0	0	9079355	0	0	0	0	4286003	3108893	0	433393
EL-24	6B	16.62	32.6791	239881710	115.812	47825706	0	0	0	464400	0	0	309138	0	0	0	0	0	0	463930	0	0	0	0	0	0	0	0	0	0	0	0	0	0	0	0	0	0	0	0	15679620	0	0	0	0	2299679	0	0	0
EL-27	7A	16.88	60.9688	505917486	179.765	128440209	0	1033806	0	0	0	0	1108331	0	0	789082	809946	0	0	0	0	0	0	0	0	6273837	12915552	13359450	8565537	16758366	1320451	19305076	0	495411	1701210	2837639	1254251	942617	3133069	0	25148671	0	0	0	0	0	0	0	0
EL-28	7B	9.82	50.6505	352909253	98.0305	63314321	0	470016	1483267	0	0	0	601915	0	0	0	0	0	0	659579	0	0	283323	0	0	0	0	0	0	0	0	0	0	0	336747	0	0	0	0	835828	9566040	1040470	2209936	0	0	0	0	0	0
EL-29	8A	17.93	90.4666	411135709	150.764	82735821	452344	0	0	0	0	0	615693	0	0	0	0	0	0	0	0	0	0	0	0	0	0	0	0	0	0	0	0	0	267040	0	0	609673	0	0	19932865	0	0	805817	1136539	1172387	0	0	0
EL-30	8B	4.45	266.336	1239280802	164.573	183509932	1987367	1015833	0	0	0	1209304	1246449	0	0	0	574555	0	0	0	0	0	0	1921536	389856	0	0	0	0	0	0	0	0	1422415	2134225	0	0	0	0	0	19048194	0	1724599	0	0	0	0	0	0
EL-31	9A	16.36	182.289	512436397	153.222	98033113	186785	226668	0	0	0	0	412805	0	0	0	278971	461976	0	0	0	0	0	0	0	0	0	0	0	0	806979	0	0	224585	482311	0	0	542660	0	0	20263687	0	0	0	0	915383	0	0	0
EL-32	9B	14.66	7.16816	118228255	31.6815	17089084	747923	0	0	0	0	0	0	0	0	0	539519	294925	0	942064	0	0	0	0	0	0	0	0	0	0	0	0	0	0	0	0	0	406366	0	0	3179076	0	0	0	687910	863485	0	0	0
[truncated: 64 more columns]

## Sheet: Tab S2 - Behavior
Tab. S2: Raw results of choice tests by five elephants.
Trial and Fruit Choice (e.g. 1B) correspond to "vial" in Tab. S1. Diff sugar is difference in percent sugar between the more and less sugary fruits within a pair.
Proportion sugar is the ratio of percentage sugar between the two paired fruits
Trial	Elephant	Replicate	Fruit Choice	Binomial	Diff Sugar	Proportion Sugar	Tag
1	A	1	B	1	4.71	0.74	12
1	A	2	B	1	4.71	0.74	13
1	A	3	B	1	4.71	0.74	14
1	A	4	A	0	4.71	0.74	1
1	A	5	B	1	4.71	0.74	15
1	B	1	A	0	4.71	0.74	2
1	B	2	A	0	4.71	0.74	3
1	B	3	A	0	4.71	0.74	4
1	B	4	A	0	4.71	0.74	5
1	B	5	A	0	4.71	0.74	6
1	C	1	B	1	4.71	0.74	16
1	C	2	B	1	4.71	0.74	17
1	C	3	A	0	4.71	0.74	7
1	C	4	B	1	4.71	0.74	18
1	C	5	A	0	4.71	0.74	8
1	D	1	B	1	4.71	0.74	19
1	D	2	B	1	4.71	0.74	20
1	D	3	B	1	4.71	0.74	21
1	D	4	A	0	4.71	0.74	9
1	D	5	A	0	4.71	0.74	10
1	E	1	B	1	4.71	0.74	22
1	E	2	A	0	4.71	0.74	11
1	E	3	B	1	4.71	0.74	23
1	E	4	B	1	4.71	0.74	24
1	E	5	B	1	4.71	0.74	25
2	A	1	B	1	5.24	0.74	39
2	A	2	A	0	5.24	0.74	26
2	A	3	B	1	5.24	0.74	40
2	A	4	A	0	5.24	0.74	27
2	A	5	A	0	5.24	0.74	28
2	B	1	B	1	5.24	0.74	41
2	B	2	B	1	5.24	0.74	42
2	B	3	A	0	5.24	0.74	29
2	B	4	A	0	5.24	0.74	30
2	B	5	A	0	5.24	0.74	31
2	C	1	A	0	5.24	0.74	32
2	C	2	B	1	5.24	0.74	43
2	C	3	B	1	5.24	0.74	44
2	C	4	B	1	5.24	0.74	45
2	C	5	A	0	5.24	0.74	33
2	D	1	A	0	5.24	0.74	34
2	D	2	B	1	5.24	0.74	46
2	D	3	B	1	5.24	0.74	47
2	D	4	A	0	5.24	0.74	35
2	D	5	A	0	5.24	0.74	36
2	E	1	A	0	5.24	0.74	37
2	E	2	B	1	5.24	0.74	48
2	E	3	B	1	5.24	0.74	49
2	E	4	A	0	5.24	0.74	38
2	E	5	B	1	5.24	0.74	50
3	A	1	B	1	14.4	0.51	57
3	A	2	B	1	14.4	0.51	58
3	A	3	B	1	14.4	0.51	59
3	A	4	B	1	14.4	0.51	60
3	A	5	B	1	14.4	0.51	61
3	B	1	B	1	14.4	0.51	62
3	B	2	B	1	14.4	0.51	63
3	B	3	A	0	14.4	0.51	51
3	B	4	B	1	14.4	0.51	64
3	B	5	B	1	14.4	0.51	65
3	C	1	A	0	14.4	0.51	52
3	C	2	B	1	14.4	0.51	66
3	C	3	A	0	14.4	0.51	53
3	C	4	B	1	14.4	0.51	67
3	C	5	B	1	14.4	0.51	68
3	D	1	B	1	14.4	0.51	69
3	D	2	B	1	14.4	0.51	70
3	D	3	A	0	14.4	0.51	54
3	D	4	B	1	14.4	0.51	71
3	D	5	A	0	14.4	0.51	55
3	E	1	B	1	14.4	0.51	72
3	E	2	B	1	14.4	0.51	73
3	E	3	B	1	14.4	0.51	74
3	E	4	B	1	14.4	0.51	75
3	E	5	A	0	14.4	0.51	56
4	A	1	B	1	0.13	0.99	87
4	A	2	B	1	0.13	0.99	88
4	A	3	A	0	0.13	0.99	76
4	A	4	A	0	0.13	0.99	77
4	A	5	B	1	0.13	0.99	89
4	B	1	A	0	0.13	0.99	78
4	B	2	B	1	0.13	0.99	90
4	B	3	B	1	0.13	0.99	91
4	B	4	A	0	0.13	0.99	79
4	B	5	B	1	0.13	0.99	92
4	C	1	B	1	0.13	0.99	93
4	C	2	B	1	0.13	0.99	94
4	C	3	B	1	0.13	0.99	95
4	C	4	B	1	0.13	0.99	96
4	C	5	A	0	0.13	0.99	80
4	D	1	A	0	0.13	0.99	81
4	D	2	A	0	0.13	0.99	82
4	D	3	B	1	0.13	0.99	97
4	D	4	B	1	0.13	0.99	98
4	D	5	B	1	0.13	0.99	99
4	E	1	A	0	0.13	0.99	83
4	E	2	B	1	0.13	0.99	100
4	E	3	A	0	0.13	0.99	84
4	E	4	A	0	0.13	0.99	85
4	E	5	A	0	0.13	0.99	86
5	A	1	B	1	7.59	0.58	111
5	A	2	B	1	7.59	0.58	112
5	A	3	B	1	7.59	0.58	113
5	A	4	B	1	7.59	0.58	114
5	A	5	A	0	7.59	0.58	101
5	B	1	B	1	7.59	0.58	115
5	B	2	A	0	7.59	0.58	102
5	B	3	A	0	7.59	0.58	103
5	B	4	B	1	7.59	0.58	116
5	B	5	B	1	7.59	0.58	117
5	C	1	A	0	7.59	0.58	104
5	C	2	B	1	7.59	0.58	118
5	C	3	A	0	7.59	0.58	105
5	C	4	B	1	7.59	0.58	119
5	C	5	B	1	7.59	0.58	120
5	D	1	B	1	7.59	0.58	121
5	D	2	B	1	7.59	0.58	122
5	D	3	B	1	7.59	0.58	106
5	D	4	A	0	7.59	0.58	107
5	D	5	A	0	7.59	0.58	108
5	E	1	A	0	7.59	0.58	109
5	E	2	B	1	7.59	0.58	123
5	E	3	B	1	7.59	0.58	124
5	E	4	B	1	7.59	0.58	125
5	E	5	A	0	7.59	0.58	110
6	A	1	A	1	0.39	0.98	126
6	A	2	A	1	0.39	0.98	127
6	A	3	B	0	0.39	0.98	141
6	A	4	A	1	0.39	0.98	128
6	A	5	A	1	0.39	0.98	129
6	B	1	A	1	0.39	0.98	130
6	B	2	A	1	0.39	0.98	131
6	B	3	A	1	0.39	0.98	132
6	B	4	B	0	0.39	0.98	142
6	B	5	A	1	0.39	0.98	133
6	C	1	B	0	0.39	0.98	143
6	C	2	A	1	0.39	0.98	134
6	C	3	A	1	0.39	0.98	135
6	C	4	A	1	0.39	0.98	136
6	C	5	B	0	0.39	0.98	144
6	D	1	B	0	0.39	0.98	145
6	D	2	A	1	0.39	0.98	137
6	D	3	A	1	0.39	0.98	138
6	D	4	B	0	0.39	0.98	146
6	D	5	B	0	0.39	0.98	147
6	E	1	A	1	0.39	0.98	139
6	E	2	B	0	0.39	0.98	148
6	E	3	B	0	0.39	0.98	149
6	E	4	B	0	0.39	0.98	150
6	E	5	A	1	0.39	0.98	140
7	A	1	B	0	7.06	0.58	164
7	A	2	B	0	7.06	0.58	165
7	A	3	B	0	7.06	0.58	166
7	A	4	B	0	7.06	0.58	167
7	A	5	A	1	7.06	0.58	151
7	B	1	A	1	7.06	0.58	152
7	B	2	B	0	7.06	0.58	168
7	B	3	B	0	7.06	0.58	169
7	B	4	A	1	7.06	0.58	153
7	B	5	A	1	7.06	0.58	154
7	C	1	B	0	7.06	0.58	170
7	C	2	A	1	7.06	0.58	155
7	C	3	B	0	7.06	0.58	171
7	C	4	A	1	7.06	0.58	156
7	C	5	B	0	7.06	0.58	172
7	D	1	B	0	7.06	0.58	173
7	D	2	B	0	7.06	0.58	174
7	D	3	B	0	7.06	0.58	175
7	D	4	A	1	7.06	0.58	157
7	D	5	A	1	7.06	0.58	158
7	E	1	A	1	7.06	0.58	159
7	E	2	A	1	7.06	0.58	160
7	E	3	A	1	7.06	0.58	161
7	E	4	A	1	7.06	0.58	162
7	E	5	A	1	7.06	0.58	163
8	A	1	A	1	13.48	0.25	184
8	A	2	A	1	13.48	0.25	185
8	A	3	A	1	13.48	0.25	186
8	A	4	A	1	13.48	0.25	187
8	A	5	B	0	13.48	0.25	176
8	B	1	B	0	13.48	0.25	177
8	B	2	A	1	13.48	0.25	188
8	B	3	A	1	13.48	0.25	189
8	B	4	B	0	13.48	0.25	178
8	B	5	B	0	13.48	0.25	179
8	C	1	A	1	13.48	0.25	190
8	C	2	A	1	13.48	0.25	191
8	C	3	A	1	13.48	0.25	192
8	C	4	A	1	13.48	0.25	193
8	C	5	B	0	13.48	0.25	180
8	D	1	B	0	13.48	0.25	181
8	D	2	B	0	13.48	0.25	182
8	D	3	A	1	13.48	0.25	194
8	D	4	A	1	13.48	0.25	195
8	D	5	A	1	13.48	0.25	196
8	E	1	A	1	13.48	0.25	197
8	E	2	A	1	13.48	0.25	198
8	E	3	A	1	13.48	0.25	199
8	E	4	A	1	13.48	0.25	200
8	E	5	B	0	13.48	0.25	183
9	A	1	A	1	1.7	0.9	201
9	A	2	A	1	1.7	0.9	202
9	A	3	A	1	1.7	0.9	203
9	A	4	A	1	1.7	0.9	204
9	A	5	B	0	1.7	0.9	217
9	B	1	B	0	1.7	0.9	218
9	B	2	A	1	1.7	0.9	205
9	B	3	A	1	1.7	0.9	206
9	B	4	A	1	1.7	0.9	207
9	B	5	A	1	1.7	0.9	208
9	C	1	B	0	1.7	0.9	219
9	C	2	B	0	1.7	0.9	220
9	C	3	A	1	1.7	0.9	209
9	C	4	A	1	1.7	0.9	210
9	C	5	A	1	1.7	0.9	211
9	D	1	B	0	1.7	0.9	221
9	D	2	B	0	1.7	0.9	222
9	D	3	A	1	1.7	0.9	212
9	D	4	A	1	1.7	0.9	213
9	D	5	B	0	1.7	0.9	223
9	E	1	A	1	1.7	0.9	214
9	E	2	B	0	1.7	0.9	224
9	E	3	B	0	1.7	0.9	225
9	E	4	A	1	1.7	0.9	215
9	E	5	A	1	1.7	0.9	216
10	A	1	A	1	6.81	0.65	233
10	A	2	A	1	6.81	0.65	234
10	A	3	B	0	6.81	0.65	226
10	A	4	A	1	6.81	0.65	235
10	A	5	A	1	6.81	0.65	236
10	B	1	B	0	6.81	0.65	227
10	B	2	B	0	6.81	0.65	228
10	B	3	A	1	6.81	0.65	237
10	B	4	B	0	6.81	0.65	229
10	B	5	A	1	6.81	0.65	238
10	C	1	B	0	6.81	0.65	230
10	C	2	A	1	6.81	0.65	239
10	C	3	A	1	6.81	0.65	240
10	C	4	A	1	6.81	0.65	241
10	C	5	B	0	6.81	0.65	231
10	D	1	A	1	6.81	0.65	242
10	D	2	B	0	6.81	0.65	232
10	D	3	A	1	6.81	0.65	243
10	D	4	A	1	6.81	0.65	244
10	D	5	A	1	6.81	0.65	245
10	E	1	A	1	6.81	0.65	246
10	E	2	A	1	6.81	0.65	247
10	E	3	A	1	6.81	0.65	248
10	E	4	A	1	6.81	0.65	249
10	E	5	A	1	6.81	0.65	250
11	A	1	A	0	0.52	0.98	251
11	A	2	A	0	0.52	0.98	252
11	A	3	B	1	0.52	0.98	271
11	A	4	A	0	0.52	0.98	253
11	A	5	A	0	0.52	0.98	254
11	B	1	B	1	0.52	0.98	272
11	B	2	B	1	0.52	0.98	273
11	B	3	A	0	0.52	0.98	255
11	B	4	A	0	0.52	0.98	256
11	B	5	B	1	0.52	0.98	274
11	C	1	A	0	0.52	0.98	257
11	C	2	A	0	0.52	0.98	258
11	C	3	A	0	0.52	0.98	259
11	C	4	A	0	0.52	0.98	260
11	C	5	A	0	0.52	0.98	261
11	D	1	B	1	0.52	0.98	275
11	D	2	A	0	0.52	0.98	262
11	D	3	A	0	0.52	0.98	263
11	D	4	A	0	0.52	0.98	264
11	D	5	A	0	0.52	0.98	265
11	E	1	A	0	0.52	0.98	266
11	E	2	A	0	0.52	0.98	267
11	E	3	A	0	0.52	0.98	268
11	E	4	A	0	0.52	0.98	269
11	E	5	A	0	0.52	0.98	270
12	A	1	B	1	2.87	0.88	289
12	A	2	B	1	2.87	0.88	290
12	A	3	A	0	2.87	0.88	276
12	A	4	B	1	2.87	0.88	291
12	A	5	A	0	2.87	0.88	277
12	B	1	B	1	2.87	0.88	292
12	B	2	A	0	2.87	0.88	278
12	B	3	A	0	2.87	0.88	279
12	B	4	B	1	2.87	0.88	293
12	B	5	A	0	2.87	0.88	280
12	C	1	A	0	2.87	0.88	281
12	C	2	B	1	2.87	0.88	294
12	C	3	A	0	2.87	0.88	282
12	C	4	A	0	2.87	0.88	283
12	C	5	B	1	2.87	0.88	295
12	D	1	B	1	2.87	0.88	296
12	D	2	B	1	2.87	0.88	297
12	D	3	A	0	2.87	0.88	284
12	D	4	A	0	2.87	0.88	285
12	D	5	A	0	2.87	0.88	286
12	E	1	A	0	2.87	0.88	287
12	E	2	B	1	2.87	0.88	298
12	E	3	A	0	2.87	0.88	288
12	E	4	B	1	2.87	0.88	299
12	E	5	B	1	2.87	0.88	300
13	A	1	A	1	4.06	0.81	301
13	A	2	A	1	4.06	0.81	302
13	A	3	B	0	4.06	0.81	313
13	A	4	A	1	4.06	0.81	303
13	A	5	A	1	4.06	0.81	304
13	B	1	A	1	4.06	0.81	305
13	B	2	A	1	4.06	0.81	306
13	B	3	B	0	4.06	0.81	314
13	B	4	B	0	4.06	0.81	315
13	B	5	A	1	4.06	0.81	307
13	C	1	B	0	4.06	0.81	316
13	C	2	B	0	4.06	0.81	317
13	C	3	A	1	4.06	0.81	308
13	C	4	A	1	4.06	0.81	309
13	C	5	B	0	4.06	0.81	318
13	D	1	B	0	4.06	0.81	319
13	D	2	A	1	4.06	0.81	310
13	D	3	A	1	4.06	0.81	311
13	D	4	B	0	4.06	0.81	320
13	D	5	B	0	4.06	0.81	321
13	E	1	B	0	4.06	0.81	322
13	E	2	A	1	4.06	0.81	312
13	E	3	B	0	4.06	0.81	323
13	E	4	B	0	4.06	0.81	324
13	E	5	B	0	4.06	0.81	325
14	A	1	B	1	9.94	0.41	326
14	A	2	B	1	9.94	0.41	327
14	A	3	B	1	9.94	0.41	328
14	A	4	A	0	9.94	0.41	342
14	A	5	B	1	9.94	0.41	329
14	B	1	B	1	9.94	0.41	330
14	B	2	B	1	9.94	0.41	331
14	B	3	B	1	9.94	0.41	332
14	B	4	A	0	9.94	0.41	343
14	B	5	B	1	9.94	0.41	333
14	C	1	B	1	9.94	0.41	334
14	C	2	B	1	9.94	0.41	335
14	C	3	A	0	9.94	0.41	344
14	C	4	B	1	9.94	0.41	336
14	C	5	B	1	9.94	0.41	337
14	D	1	B	1	9.94	0.41	345
14	D	2	A	0	9.94	0.41	346
14	D	3	B	1	9.94	0.41	338
14	D	4	B	1	9.94	0.41	339
14	D	5	A	0	9.94	0.41	347
14	E	1	A	0	9.94	0.41	348
14	E	2	B	1	9.94	0.41	340
14	E	3	B	1	9.94	0.41	341
14	E	4	A	0	9.94	0.41	349
14	E	5	A	0	9.94	0.41	350
15	A	1	B	1	1.34	0.92	476
15	A	2	B	1	1.34	0.92	486
15	A	3	B	1	1.34	0.92	487
15	A	4	B	1	1.34	0.92	488
15	A	5	A	0	1.34	0.92	477
15	B	1	A	0	1.34	0.92	478
15	B	2	B	1	1.34	0.92	489
15	B	3	A	0	1.34	0.92	479
15	B	4	B	1	1.34	0.92	490
15	B	5	A	0	1.34	0.92	480
15	C	1	B	1	1.34	0.92	491
15	C	2	B	1	1.34	0.92	492
15	C	3	A	0	1.34	0.92	481
15	C	4	B	1	1.34	0.92	493
15	C	5	B	1	1.34	0.92	494
15	D	1	A	0	1.34	0.92	482
15	D	2	A	0	1.34	0.92	483
15	D	3	B	1	1.34	0.92	495
15	D	4	A	0	1.34	0.92	484
15	D	5	B	1	1.34	0.92	496
15	E	1	B	1	1.34	0.92	497
15	E	2	A	0	1.34	0.92	485
15	E	3	B	1	1.34	0.92	498
15	E	4	B	1	1.34	0.92	499
15	E	5	B	1	1.34	0.92	500
16	A	1	A	0	7.45	0.48	351
16	A	2	A	0	7.45	0.48	352
16	A	3	B	1	7.45	0.48	358
16	A	4	B	1	7.45	0.48	359
16	A	5	B	1	7.45	0.48	360
16	B	1	A	0	7.45	0.48	353
16	B	2	B	1	7.45	0.48	361
16	B	3	B	1	7.45	0.48	362
16	B	4	A	0	7.45	0.48	354
16	B	5	B	1	7.45	0.48	363
16	C	1	B	1	7.45	0.48	364
16	C	2	B	1	7.45	0.48	365
16	C	3	B	1	7.45	0.48	366
16	C	4	B	1	7.45	0.48	367
16	C	5	B	1	7.45	0.48	368
16	D	1	B	1	7.45	0.48	369
16	D	2	A	0	7.45	0.48	355
16	D	3	A	0	7.45	0.48	356
16	D	4	B	1	7.45	0.48	370
16	D	5	B	1	7.45	0.48	371
16	E	1	B	1	7.45	0.48	372
16	E	2	B	1	7.45	0.48	373
16	E	3	B	1	7.45	0.48	374
16	E	4	B	1	7.45	0.48	375
16	E	5	A	0	7.45	0.48	357
17	A	1	A	0	2.69	0.84	376
17	A	2	A	0	2.69	0.84	377
17	A	3	B	1	2.69	0.84	393
17	A	4	A	0	2.69	0.84	378
17	A	5	B	1	2.69	0.84	394
17	B	1	B	1	2.69	0.84	395
17	B	2	A	0	2.69	0.84	379
17	B	3	A	0	2.69	0.84	380
17	B	4	B	1	2.69	0.84	396
17	B	5	A	0	2.69	0.84	381
17	C	1	A	0	2.69	0.84	382
17	C	2	A	0	2.69	0.84	383
17	C	3	A	0	2.69	0.84	384
17	C	4	A	0	2.69	0.84	385
17	C	5	B	1	2.69	0.84	397
17	D	1	B	1	2.69	0.84	398
17	D	2	A	0	2.69	0.84	386
17	D	3	A	0	2.69	0.84	387
17	D	4	B	1	2.69	0.84	399
17	D	5	A	0	2.69	0.84	388
17	E	1	A	0	2.69	0.84	389
17	E	2	A	0	2.69	0.84	390
17	E	3	A	0	2.69	0.84	391
17	E	4	B	1	2.69	0.84	400
17	E	5	A	0	2.69	0.84	392
18	A	1	B	1	5.78	0.49	413
18	A	2	A	0	5.78	0.49	401
18	A	3	A	0	5.78	0.49	402
18	A	4	A	0	5.78	0.49	403
18	A	5	A	0	5.78	0.49	404
18	B	1	A	0	5.78	0.49	405
18	B	2	B	1	5.78	0.49	414
18	B	3	B	1	5.78	0.49	415
18	B	4	B	1	5.78	0.49	416
18	B	5	B	1	5.78	0.49	417
18	C	1	B	1	5.78	0.49	418
18	C	2	A	0	5.78	0.49	406
18	C	3	A	0	5.78	0.49	407
18	C	4	A	0	5.78	0.49	408
18	C	5	B	1	5.78	0.49	419
18	D	1	B	1	5.78	0.49	420
18	D	2	B	1	5.78	0.49	421
18	D	3	A	0	5.78	0.49	409
18	D	4	A	0	5.78	0.49	410
18	D	5	B	1	5.78	0.49	422
18	E	1	B	1	5.78	0.49	423
18	E	2	A	0	5.78	0.49	411
18	E	3	B	1	5.78	0.49	424
18	E	4	B	1	5.78	0.49	425
18	E	5	A	0	5.78	0.49	412
19	A	1	A	0	0.9	0.82	426
19	A	2	B	1	0.9	0.82	440
19	A	3	B	1	0.9	0.82	441
19	A	4	A	0	0.9	0.82	427
19	A	5	A	0	0.9	0.82	428
19	B	1	B	1	0.9	0.82	442
19	B	2	A	0	0.9	0.82	429
19	B	3	A	0	0.9	0.82	430
19	B	4	B	1	0.9	0.82	443
19	B	5	A	0	0.9	0.82	431
19	C	1	B	1	0.9	0.82	444
19	C	2	A	0	0.9	0.82	432
19	C	3	A	0	0.9	0.82	433
19	C	4	B	1	0.9	0.82	445
19	C	5	A	0	0.9	0.82	434
19	D	1	A	0	0.9	0.82	435
19	D	2	A	0	0.9	0.82	436
19	D	3	B	1	0.9	0.82	446
19	D	4	B	1	0.9	0.82	447
19	D	5	A	0	0.9	0.82	437
19	E	1	B	1	0.9	0.82	448
19	E	2	B	1	0.9	0.82	449
19	E	3	A	0	0.9	0.82	438
19	E	4	B	1	0.9	0.82	450
19	E	5	A	0	0.9	0.82	439
20	A	1	A	0	4.71	0.81	451
20	A	2	A	0	4.71	0.81	452
20	A	3	B	1	4.71	0.81	466
20	A	4	B	1	4.71	0.81	467
20	A	5	A	0	4.71	0.81	453
20	B	1	A	0	4.71	0.81	454
20	B	2	B	1	4.71	0.81	468
20	B	3	A	0	4.71	0.81	455
20	B	4	A	0	4.71	0.81	456
20	B	5	B	1	4.71	0.81	469
20	C	1	B	1	4.71	0.81	470
20	C	2	A	0	4.71	0.81	457
20	C	3	B	1	4.71	0.81	471
20	C	4	A	0	4.71	0.81	458
20	C	5	A	0	4.71	0.81	459
20	D	1	A	0	4.71	0.81	460
20	D	2	A	0	4.71	0.81	461
20	D	3	A	0	4.71	0.81	462
20	D	4	B	1	4.71	0.81	472
20	D	5	B	1	4.71	0.81	473
20	E	1	B	1	4.71	0.81	474
20	E	2	A	0	4.71	0.81	463
20	E	3	A	0	4.71	0.81	464
20	E	4	B	1	4.71	0.81	475
20	E	5	A	0	4.71	0.81	465
